# Supplementary material for: GNTI-122: an autologous antigen-specific engineered Treg cell therapy for type 1 diabetes
Source: JCI Insight. 2024 Mar 22;9(6):e171844. doi: 10.1172/jci.insight.171844 (PMC11063937; doi:10.1172/jci.insight.171844)
Supplement: Supporting data values [file jciinsight-9-171844-s264.xlsx]

## Sheet: Figure 1B 
FOXP3 (Female)	Pre-Enrichment			Post-Enrichment
Donor	HD	HD	T1D	HD	HD	T1D
Mock	0	0	0	0	0	0
GNTI-122	14	62	26.17	55	74	45.92
FOXP3 (Female)	Pre-Enrichment				Post-Enrichment
Donor	HD	HD	T1D	T1D	HD	HD	T1D	T1D
Mock	0	0	0	0	0	0	0	0
GNTI-122	20.8	36.4	40.81	25.58	92	93.3	66.22	63.07

## Sheet: Figure 1C
TRAC (Both)	Pre-Enrichment							Post-Enrichment
Donor	HD	HD	HD	HD	T1D	T1D	T1D	HD	HD	HD	HD	T1D	T1D	T1D
Mock	0	0	0	0	0	0	0	0	0	0	0	0	0	0
GNTI-122	33	76.5	45.31	19.6	51.9	58.84	56.55	79.5	88.3	67.58	70.7	86.3	70.31	74.9

## Sheet: Figure 1E
Flow (TCR Single Positive)	Pre-Enrichment			Post-Enrichment
HD Mock	1.65	1.82	2.15	1.79	1.83	2.77
HD GNTI-122	27.7	32.3	40.9	7.08	4.11	4.92
T1D Mock	2.01	1.45	1.61	2.06	2.64	1.78
T1D GNTI-122	28.8	35.5	37.1	2.96	3.74	6.41

## Sheet: Figure 1F
Flow (Double Positive)	Pre-Enrichment			Post-Enrichment
HD Mock	0.29	0.079	0.15	0.22	0.16	0.15
HD GNTI-122	8.89	7.4	13.4	89.4	88.5	91.9
T1D Mock	0.43	0.63	0.23	0.57	1.25	0.11
T1D GNTI-122	33.8	33.2	19.2	96.2	91.9	83.5

## Sheet: Figure 2A
%CD25+CD127+	Post Thaw (Mock)			Post Thaw (GNTI-122)			3 Day Rest (Mock)			3 Day Rest (GNTI-122)
HD	11.3	7.19	6.09	89.9	88.3	93.4	1.64	0.34	2.06	80.5	80.9	85.6
T1D	5.99	6.51	12.4	84.4	76.1	77.3	1.6	1.81	0.8	79.2	85	53.1
%CD27+CD70-	Post Thaw (Mock)			Post Thaw (GNTI-122)			3 Day Rest (Mock)			3 Day Rest (GNTI-122)
HD	3.39	1.02	0.044	79.2	79.5	76.3	2.36	1.06	1.36	83.6	81	78.9
T1D	0.17	0.44	2.97	73.7	49.5	75.2	0.97	2.23	1.42	69.1	62.6	67.3
relative gMFI 41BB	Post Thaw (Mock)			Post Thaw (GNTI-122)			3 Day Rest (Mock)			3 Day Rest (GNTI-122)
HD	0.737243	0.556012	1.75953	5.33138	5.27859	5.01466	1.05171	1.05627	0.898859	3.01062	4.26844	3.54753
T1D	0.904537	0.847826	1.29017	2.83554	2.42439	3.31758	1.10405	1.15423	0.77183	3.39244	3.49281	2.36869
relative gMFI CTLA4	Post Thaw (Mock)			Post Thaw (GNTI-122)			3 Day Rest (Mock)			3 Day Rest (GNTI-122)
HD	0.925866	1.01874	1.05662	1.02118	1.1723	1.4057	0.469055	0.45342	2.08339	3.26775	3.39674	3.8658
T1D	1.0241	1.03187	0.944506	1.0593	1.19074	0.650388	1.19755	1.03643	0.768844	3.98461	3.7745	2.47896
relative gMFI TNFRII	Post Thaw (Mock)			Post Thaw (GNTI-122)			3 Day Rest (Mock)			3 Day Rest (GNTI-122)
HD	1.28761	1.1781	0.544248	2.68142	3.96571	3.49115	0.736919	0.835029	1.43459	1.82267	2.14317	2.23692
T1D	0.863662	0.811268	1.33014	3.86197	1.9707	2.29352	1.19635	1.12229	0.68477	3.16863	3.03304	1.76946
relative gMFI EOS	Post Thaw (Mock)			Post Thaw (GNTI-122)			3 Day Rest (Mock)			3 Day Rest (GNTI-122)
HD	0.96036	0.785586	1.25946	1.65405	1.34955	1.92973	1.02456	0.792982	1.19298	5.31228	4.40702	6.47368
T1D	0.838521	0.95131	1.21294	0.965177	1.28136	2.16518	0.977496	1.09564	0.931083	4.16315	4.17722	5.5218

## Sheet: Figure 2B
relative gMFI IFNg	HD						T1D
Mock	1.04	0.96	1.031	0.969	1.016	0.984	1.03	0.97	1.013	0.987	0.948	1.052
GNTI-122	0.143	0.149	0.248	0.247	0.404	0.401	0.647	0.627	0.468	0.442	0.235	0.207
relative gMFI IL2	HD						T1D
Mock	0.937	1.063	1.005	0.995	0.998	1.002	1.004	0.996	1.018	0.982	1	1
GNTI-122	0.139	0.151	0.182	0.177	0.218	0.218	0.182	0.183	0.163	0.162	0.19	0.18
relative gMFI LAP	HD						T1D
Mock	1.027	0.973	1.001	0.999	0.979	1.021	1.009	0.991	1.098	0.902	0.996	1.004
GNTI-122	8.859	8.328	4.997	5.091	2.669	2.76	6.425	6.796	4.541	4.173	6.612	6.494
relative gMFI GARP	HD						T1D
Mock	1.022	0.978	1	1	0.98	1.02	1.005	0.995	0.993	1.007	0.99	1.01
GNTI-122	2.793	2.668	2.057	2.045	1.496	1.55	3.635	3.491	2.07	2.103	3.133	3.131

## Sheet: Figure 2C
Healthy Donor bead based suppression assay
Treg:Teff Ratio	Mock		GNTI-122
1:1	8.51	9.01	97.05	97.11
1:2	2.39	1.88	66.76	75.4
1:4	0.48	0.48	24.18	14.03
1:8	0.08	0.18	2.89	3.89
T1D Donor bead based suppression assay
Treg:Teff Ratio	Mock	GNTI-122
1:1	38.8565	96.9545
1:2	20.07	84.7141
1:4	12.6021	60.3267
1:8	10.7351	21.2369

## Sheet: Figure 3A
Direct Supp Assay	Mock engineered		GNTI-122
Donor1	10.2236		91.0756
Donor 2	2.53165	13.4591	84.4649	88.9308
Donor 3	7.03297	5.02137	79.5604	86.1111

## Sheet: Figure 3B
	- IGRP305 peptide				+ IGRP305-325 peptide
	Mock		GNTI-122		Mock		GNTI-122
Donor1	2.38095		21.6074		1.29366		45.925
Donor 2	5.50898	0	21.5569	28.7187	13.1301	6.44699	60.1407	59.0258
Donor 3	0	0	25.0482	32.2314	0.826446	10.8469	77.5207	57.5037

## Sheet: Figure 3D
polyclonal suppression assay
Teff:moDC Ratio	Mock engineered			GNTI-122
1:7	3.07355			21.9539
1:10	9.29152	13.1367	9.41337	39.2567	64.0751	84.0382
1:20	8.34371	6.46688	2.38095	46.2017	61.3565	91.1565
1:30		0	35.6604		83.0073	93.5472

[truncated: 20 more sheets: Figure 4A, Figure 4B, Figure 5B, Figure 5C, Figure 5D, Figure 5E, Figure 5F, Figure 5H, Figure 5J, Figure 5K, Figure 5L, Figure 6A, Figure 6B, Figure 6C, Figure 6D, Figure 6E, Supplemental Figure 4, Supplemental Figure 5B, Supplemental Figure 5C, Supplemental Figure 6B]
